# Supplementary material for: Versatile generation of precise gene edits in bovines using SEGCPN
Source: BMC Biol. 2023 Oct 20;21:226. doi: 10.1186/s12915-023-01677-0 (PMC10589966; doi:10.1186/s12915-023-01677-0)
Supplement: Supplementary file 3 — Additional file 3. Supporting data. [file 12915_2023_1677_MOESM3_ESM.xlsx]

## Sheet: Fig S17
Fig S17b
	Cow1			Cow2			WT
Total fat	3.11	3.23	3.46	3.35	3.08	3.09	3.23	3.56	3.13
Total Protein	4.03	3.65	3.86	3.97	4.08	3.8	3.38	3.53	3.76
Lactose	4.68	4.91	4.73	4.91	4.76	4.67	4.61	4.78	4.92
Total solids	13.1	13.51	13.32	14.1	13.8	13.88	12.99	12.67	13.11
Fig S17c
	Cow1			Cow2			WT
α-LA	1.08882	1.10538	0.892002	0.96645	0.80787	1.13111	1.39234	1.40153	1.38598
BLG	45.7712	46.1173	45.9904	48.77	46.2888	44.688	49.88	47.6	44.76
Casein(×1000)	57.383	57.6814	57.383	57.383	49.9238	54.101	48.6356	45.0133	47.9312
BSA	111.132	113.324	113.693	107.731	105.993	109.016	113.975	113.882	112.739
Lactofferin	377.971	369.833	392.131	370.632	366.8	387.148	375.894	368.128	398.776
Immunoglobulin	898.094	889.632	887.707	890.121	892.217	895.318	873.649	888.097	889.928
